# Supplementary material for: Supplementation of Miso to a Western-Type Diet Stimulates ILC3s and Decreases Inflammation in the Small Intestine
Source: Nutrients. 2024 Oct 31;16(21):3743. doi: 10.3390/nu16213743 (PMC11547460; doi:10.3390/nu16213743)
Supplement: Supplementary file 1 [file nutrients-16-03743-s001.zip]

Archive with 1 entries (1 files):
- nutrients-3261038-supplementary.pdf
